# Supplementary material for: Intra‐Arterial Deoxyribonuclease Therapy Improves Stroke Outcomes in Aged Mice
Source: CNS Neurosci Ther. 2025 Jun 2;31(6):e70461. doi: 10.1111/cns.70461 (PMC12129710; doi:10.1111/cns.70461)
Supplement: Supplementary file 4 — Data S1. Supporting information. [file CNS-31-e70461-s002.xlsx]

## Sheet: Summary
		Vehicle 1	75.9582
		Vehicle 2	73.7397
		Vehicle 3	79.1788
		Vehicle 4	90.497							F-Test Two-Sample for Variances
		Vehicle 5	131.465
		Vehicle 6	78.1806								Variable 1	Variable 2
		Vehicle 7	87.2943							Mean	86.8053	55.3237
		Vehicle 8	78.129							Variance	357.787	129.427
										Observations	8	7
										df	7	6
		Dnase 1	62.3374							F	2.76439
		Dnase 2	43.5305							P(F<=f) one-tail	0.118125
		Dnase 3	59.8747							F Critical one-tail	4.20666
		Dnase 4	49.8415
		Dnase 5	68.8038
		Dnase 6	64.1987
		Dnase 7	38.679
		Dnase 8	55.3237							t-Test: Two-Sample Assuming Equal Variances
											Variable 1	Variable 2
										Mean	86.8053	55.3237
										Variance	357.787	129.427
										Observations	8	7
										Pooled Variance	252.39
										Hypothesized Mean Difference	0
										df	13
										t Stat	3.82885
										P(T<=t) one-tail	0.00104484
										t Critical one-tail	1.77093
										P(T<=t) two-tail	0.00208968
										t Critical two-tail	2.16037

## Sheet: Vehicle 1
	Anterior Area (mm2)	adj ant area (mm2)	Posterior area (mm2)	adj post area (mm2)	Aavg	Aavg adj	abs vol (mm3)	edema adj abs vol (mm3)
1	5.175	4.46929	11.116	9.81321	8.1455	7.14125	16.291	14.2825
2	12.125	10.5877	16.45	14.391	14.2875	12.4893	28.575	24.9786
3	14.349	12.2704	15.031	13.6401	14.69	12.9552	29.38	25.9105
4	9.447	8.33455	2.542	2.45203	5.9945	5.39329	11.989	10.7866
5	0	0	0	0	0	0	0	0
						Tot area:	86.235	75.9582
anterior	Ant ipsi hem	ant cont hem	ant C/I
1	9.181	7.929	0.863631
2	21.011	18.347	0.873209
3	28.075	24.008	0.855138
4	30.928	27.286	0.882243
5			#VALUE!
Posterior	post ipsi hem	post cont hem	post C/I
1	16.314	14.402	0.8828
2	27.339	23.917	0.874831
3	32.15	29.175	0.907465
4	33.227	32.051	0.964607
5			#DIV/0!

## Sheet: Vehicle 2
	Anterior Area (mm2)	adj ant area (mm2)	Posterior area (mm2)	adj post area (mm2)	Aavg	Aavg adj	abs vol (mm3)	edema adj abs vol (mm3)
1	1.882	1.37211	7.993	6.23989	4.9375	3.806	9.875	7.612
2	7.438	6.23944	21.035	18.2186	14.2365	12.229	28.473	24.4581
3	18.215	15.1085	12.181	10.0801	15.198	12.5943	30.396	25.1886
4	10.701	9.78293	7.264	6.6981	8.9825	8.24052	17.965	16.481
5	0	0	0	0	0	0	0	0
						Tot area:	86.709	73.7397
anterior	Ant ipsi hem	ant cont hem	ant C/I
1	10.021	7.306	0.729069
2	21.292	17.861	0.83886
3	29.194	24.215	0.829451
4	30.597	27.972	0.914207
5			#VALUE!
Posterior	post ipsi hem	post cont hem	post C/I
1	17.444	13.618	0.78067
2	28.785	24.931	0.866111
3	33.861	28.021	0.82753
4	30.576	28.194	0.922096
5			#DIV/0!

## Sheet: Vehicle 3 
Anterior Area (mm2)	adj ant area (mm2)	Posterior area (mm2)	adj post area (mm2)	Aavg	Aavg adj	abs vol (mm3)	edema adj abs vol (mm3)
1.222	0.890148	12.764	9.63419	6.993	5.26217	13.986	10.5243
14.757	10.8332	21.125	16.2188	17.941	13.526	35.882	27.052
18.701	16.0709	14.938	12.8311	16.8195	14.451	33.639	28.902
13.868	12.4647	4.549	4.20647	9.2085	8.33561	18.417	16.6712
0.917	0.957362	0	0	0.4585	0.478681	0.917	0.957362
					Tot area:	102.841	84.1068
Ant ipsi hem	ant cont hem	ant C/I
10.944	7.972	0.728436
22.618	16.604	0.734106
30.667	26.354	0.85936
35.479	31.889	0.898813
30.944	32.306	1.04401
post ipsi hem	post cont hem	post C/I
20.444	15.431	0.754794
31.333	24.056	0.767753
32.493	27.91	0.858954
36.694	33.931	0.924702
1	0	0

## Sheet: Vehicle 4 
	Anterior Area (mm2)	adj ant area (mm2)	Posterior area (mm2)	adj post area (mm2)	Aavg	Aavg adj	abs vol (mm3)	edema adj abs vol (mm3)
1	5.104	4.16534	13.229	9.84583	9.1665	7.00558	18.333	14.0112
2	19.75	15.258	20.847	16.9863	20.2985	16.1222	40.597	32.2443
3	20.806	17.9021	13.653	12.2449	17.2295	15.0735	34.459	30.147
4	5.16	4.7686	2.09	1.99018	3.625	3.37939	7.25	6.75878
5	0	0	7.299	7.33582	3.6495	3.66791	7.299	7.33582
						Tot area:	107.938	90.497
anterior	Ant ipsi hem	ant cont hem	ant C/I
1	16.84	13.743	0.816093
2	30.535	23.59	0.772556
3	34.083	29.326	0.860429
4	34.514	31.896	0.924147
5	31.986	31.229	0.976333
Posterior	post ipsi hem	post cont hem	post C/I
1	22.347	16.632	0.744261
2	31.049	25.299	0.814809
3	33.403	29.958	0.896866
4	35.049	33.375	0.952238
5	30.333	30.486	1.00504

## Sheet: Vehicle 5 
	Anterior Area (mm2)	adj ant area (mm2)	Posterior area (mm2)	adj post area (mm2)	Aavg	Aavg adj	abs vol (mm3)	edema adj abs vol (mm3)
1	1.756	1.38196	9.892	7.88722	5.824	4.63459	11.648	9.26918
2	12.199	8.45931	17.743	14.715	14.971	11.5871	29.942	23.1743
3	16.229	14.2616	20.116	18.5824	18.1725	16.422	36.345	32.8439
4	19.191	15.7068	19.198	18.0496	19.1945	16.8782	38.389	33.7564
5	15.671	14.4907	16.011	17.9301	15.841	16.2104	31.682	32.4207
						Tot area:	148.006	131.465
anterior	Ant ipsi hem	ant cont hem	ant C/I
1	14.056	11.062	0.786995
2	25.757	17.861	0.693443
3	30.306	26.632	0.87877
4	41.618	34.062	0.818444
5	34.944	32.312	0.924679
Posterior	post ipsi hem	post cont hem	post C/I
1	19.875	15.847	0.797333
2	27.833	23.083	0.829339
3	33.972	31.382	0.923761
4	36.562	34.375	0.940184
5	32.271	36.139	1.11986

## Sheet: Vehicle 6 
	Anterior Area (mm2)	adj ant area (mm2)	Posterior area (mm2)	adj post area (mm2)	Aavg	Aavg adj	abs vol (mm3)	edema adj abs vol (mm3)
1	4.747	4.32983	12.689	9.80355	8.718	7.06669	17.436	14.1334
2	16.892	13.4544	20.243	15.9583	18.5675	14.7063	37.135	29.4126
3	17.253	13.5198	13.9	12.2351	15.5765	12.8775	31.153	25.7549
4	10.182	8.87964	0	0	5.091	4.43982	10.182	8.87964
5	0	0	0	0	0	0	0	0
						Tot area:	95.906	78.1806
anterior	Ant ipsi hem	ant cont hem	ant C/I
1	24.112	21.993	0.912118
2	33.493	26.677	0.796495
3	37.624	29.483	0.783622
4	36.667	31.977	0.872092
5	30.965	27.854	0.899532
Posterior	post ipsi hem	post cont hem	post C/I
1	22.111	17.083	0.772602
2	29.986	23.639	0.788335
3	32.986	29.035	0.880222
4	36.562	34.375	0.940184
5	32.271	36.139	1.11986

## Sheet: Vehicle 7
	Anterior Area (mm2)	adj ant area (mm2)	Posterior area (mm2)	adj post area (mm2)	Aavg	Aavg adj	abs vol (mm3)	edema adj abs vol (mm3)
1	6.024	5.0233	13.894	11.7339	9.959	8.3786	19.918	16.7572
2	16.548	13.9388	21.669	17.0604	19.1085	15.4996	38.217	30.9993
3	19.229	14.5913	14.632	12.1667	16.9305	13.379	33.861	26.758
4	13.966	12.7799	0	0	6.983	6.38993	13.966	12.7799
5	0	0	0	0	0	0	0	0
						Tot area:	105.962	87.2943
anterior	Ant ipsi hem	ant cont hem	ant C/I
1	14.905	12.429	0.833881
2	24.519	20.653	0.842326
3	32.461	24.632	0.758818
4	34.063	31.17	0.915069
5	30.965	27.854	0.899532
Posterior	post ipsi hem	post cont hem	post C/I
1	22.493	18.996	0.844529
2	32.382	25.495	0.78732
3	36.745	30.554	0.831514
4	36.562	34.375	0.940184
5	32.271	36.139	1.11986

## Sheet: Vehicle 8 
Anterior Area (mm2)	adj ant area (mm2)	Posterior area (mm2)	adj post area (mm2)	Aavg	Aavg adj	abs vol (mm3)	edema adj abs vol (mm3)
1.31	1.26622	7.374	6.17998	4.342	3.7231	8.684	7.4462
10.542	8.43468	20.654	17.67	15.598	13.0524	31.196	26.1047
18.947	16.7478	13.959	12.9031	16.453	14.8254	32.906	29.6508
14.008	13.3725	1.583	1.55481	7.7955	7.46365	15.591	14.9273
0	0	0	0	0	0	0	0
					Tot area:	88.377	78.129
Ant ipsi hem	ant cont hem	ant C/I
12.06	11.657	0.966584
21.446	17.159	0.800103
28.594	25.275	0.883927
31.101	29.69	0.954632
30.965	27.854	0.899532
post ipsi hem	post cont hem	post C/I
19.256	16.138	0.838076
28.275	24.19	0.855526
29.995	27.726	0.924354
30.831	30.282	0.982193
32.271	36.139	1.11986

## Sheet: DNase 1
	Anterior Area (mm2)	adj ant area (mm2)	Posterior area (mm2)	adj post area (mm2)	Aavg	Aavg adj	abs vol (mm3)	edema adj abs vol (mm3)
1	0	0	0	0	0	0	0	0
2	5.359	4.92324	18.256	16.2653	11.8075	10.5943	23.615	21.1885
3	13.969	12.7874	15.396	14.3513	14.6825	13.5693	29.365	27.1386
4	12.649	11.5582	2.542	2.45203	7.5955	7.00514	15.191	14.0103
5	0	0	0	0	0	0	0	0
						Tot area:	68.171	62.3374
anterior	Ant ipsi hem	ant cont hem	ant C/I
1	8.673	8.544	0.985126
2	18.939	17.399	0.918686
3	25.381	23.234	0.915409
4	29.919	27.339	0.913767
5			#VALUE!
Posterior	post ipsi hem	post cont hem	post C/I
1	15.714	15.494	0.986
2	26.026	23.188	0.890955
3	30.078	28.037	0.932143
4	33.227	32.051	0.964607
5			#DIV/0!

[truncated: 6 more sheets: DNase 2 , DNase 3 , DNase 4 , DNase 5 , DNase 6, DNase 7]
